# Supplementary material for: Direct Integration of 3D Printing and Cryogel Scaffolds for Bone Tissue Engineering
Source: Bioengineering (Basel). 2023 Jul 27;10(8):889. doi: 10.3390/bioengineering10080889 (PMC10451777; doi:10.3390/bioengineering10080889)
Supplement: Supplementary file 1 [file bioengineering-10-00889-s001.zip]

Archive with 10 entries (9 files):
- stl files/
- stl files/10% 2.0 mm Gyroid.stl
- stl files/10% 2.5 mm Gyroid.stl
- stl files/10% 3.0 mm Gyroid.stl
- stl files/20% 2.0 mm Gyroid.stl
- stl files/20% 2.5 mm Gyroid.stl
- stl files/20% 3.0 mm Gyroid.stl
- stl files/30% 2.0 mm Gyroid.stl
- stl files/30% 2.5 mm Gyroid.stl
- stl files/30% 3.0 mm Gyroid.stl
